# Supplementary material for: Mysmenidae, a spider family newly recorded from Tibet (Arachnida, Araneae)
Source: Zookeys. 2016 Jan 5;(549):51–69. doi: 10.3897/zookeys.549.6046 (PMC4727482; doi:10.3897/zookeys.549.6046)
Supplement: XML Treatment for Chanea [file zookeys.549.6046-treatment1.xml]

<!DOCTYPE tp:taxon-treatment
  PUBLIC "-//TaxonX//DTD Taxonomic Treatment Publishing DTD v0 20100105//EN" "tax-treatment-NSO.dtd">
<tp:taxon-treatment xmlns:tp="http://www.plazi.org/taxpub"><tp:treatment-meta><kwd-group><label>Taxon classification</label><kwd><named-content content-type="kingdom">Animalia</named-content></kwd><kwd><named-content content-type="order">Araneae</named-content></kwd><kwd><named-content content-type="family">Mysmenidae</named-content></kwd></kwd-group><mixed-citation publication-type="journal"><person-group><name><surname>Lin</surname><given-names>Yucheng</given-names></name><name><surname>Li</surname><given-names>Shuqiang</given-names></name></person-group><article-title>
          <tp:taxon-name><tp:taxon-name-part taxon-name-part-type="family">Mysmenidae</tp:taxon-name-part></tp:taxon-name>, a spider family newly recorded from Tibet (<tp:taxon-name><tp:taxon-name-part taxon-name-part-type="class">Arachnida</tp:taxon-name-part></tp:taxon-name>, <tp:taxon-name><tp:taxon-name-part taxon-name-part-type="order">Araneae</tp:taxon-name-part></tp:taxon-name>)</article-title><source>Zookeys</source><day>5</day><month>1</month><year>2016</year><volume>2016</volume><issue>549</issue><fpage>51</fpage><lpage>69</lpage><pub-id pub-id-type="doi">10.3897/zookeys.549.6046</pub-id></mixed-citation></tp:treatment-meta><tp:nomenclature><label>Genus</label><tp:taxon-name>
            <tp:taxon-name-part taxon-name-part-type="genus">Chanea</tp:taxon-name-part>
          </tp:taxon-name><tp:taxon-authority>Miller, Griswold &amp; Yin, 2009</tp:taxon-authority><tp:nomenclature-citation-list><tp:nomenclature-citation><tp:taxon-name><tp:taxon-name-part taxon-name-part-type="genus">Chanea</tp:taxon-name-part></tp:taxon-name><comment> Miller, Griswold &amp; Yin, 2009: 54. Type species by original designation <italic><tp:taxon-name><tp:taxon-name-part taxon-name-part-type="genus">Chanea</tp:taxon-name-part> <tp:taxon-name-part taxon-name-part-type="species">suukyii</tp:taxon-name-part></tp:taxon-name></italic> Miller, Griswold &amp; Yin, 2009: 54.</comment></tp:nomenclature-citation></tp:nomenclature-citation-list></tp:nomenclature><tp:treatment-sec sec-type="Composition"><title>Composition.</title><p>
            <italic><tp:taxon-name><tp:taxon-name-part taxon-name-part-type="genus">Chanea</tp:taxon-name-part> <tp:taxon-name-part taxon-name-part-type="species">suukyii</tp:taxon-name-part></tp:taxon-name></italic> Miller, Griswold &amp; Yin, 2009 and <italic><tp:taxon-name><tp:taxon-name-part taxon-name-part-type="genus">Chanea</tp:taxon-name-part> <tp:taxon-name-part taxon-name-part-type="species">voluta</tp:taxon-name-part></tp:taxon-name></italic> sp. n.</p></tp:treatment-sec><tp:treatment-sec sec-type="Distribution"><title>Distribution.</title><p>China (Yunnan, Tibet)</p></tp:treatment-sec><tp:treatment-sec sec-type="Comments"><title>Comments.</title><p>The genus <italic><tp:taxon-name><tp:taxon-name-part taxon-name-part-type="genus">Chanea</tp:taxon-name-part></tp:taxon-name></italic> was previously described in 2009 as monotypic (<xref ref-type="bibr" rid="B24">Miller et al. 2009</xref>). The type species, <italic><tp:taxon-name><tp:taxon-name-part taxon-name-part-type="genus">Chanea</tp:taxon-name-part> <tp:taxon-name-part taxon-name-part-type="species">suukyii</tp:taxon-name-part></tp:taxon-name></italic>, was known only from the type locality in the Gaoligongshan Mountains, Yunnan Province, China. This spider species mainly live in leaf litter of the subtropical evergreen broadleaf forest. According to <xref ref-type="bibr" rid="B24">Miller et al. (2009)</xref>, the diagnostic features of this genus differs from other mysmenids by the long embolus coiled into at least 5 loops encircles the conductor and subtegulum (figs 49A, 51B; Figs <xref ref-type="fig" rid="F2">2A–B</xref>, <xref ref-type="fig" rid="F3">3A–B</xref>), the entire distal part of the cymbium (fig. 49A; Fig. <xref ref-type="fig" rid="F3">3C–D</xref>), the widely spaced anterior median eyes (fig. 52B; Fig. <xref ref-type="fig" rid="F1">1A</xref>) and pair of macrosetae on the clypeus in male (fig. 52B), and the long copulatory ducts coiled around the fertilization ducts or coiled around fertilization ducts no less than 10 loops in female (fig. 49C; Fig. <xref ref-type="fig" rid="F4">4C–D</xref>). <xref ref-type="bibr" rid="B24">Miller et al. (2009)</xref> mentioned that the presence of a pair of clypeal marcosetae in male is also treated as one of the generic characters. But these are lacking from <italic><tp:taxon-name><tp:taxon-name-part taxon-name-part-type="genus">Chanea</tp:taxon-name-part> <tp:taxon-name-part taxon-name-part-type="species">voluta</tp:taxon-name-part></tp:taxon-name></italic> sp. n. (Figs <xref ref-type="fig" rid="F1">1A</xref>, <xref ref-type="fig" rid="F1">1C</xref>). Therefore, we think that the extremely long, coiled embolus and the long, coiled copulatory ducts and/or fertilization ducts may be the main diagnoses for this genus. The paired macrosetae on the clypeus in male may just be an identifying character to this type species.</p><fig id="F1" position="float" orientation="portrait"><label>Figure 1.</label><caption><p>
          <italic><tp:taxon-name><tp:taxon-name-part taxon-name-part-type="genus">Chanea</tp:taxon-name-part> <tp:taxon-name-part taxon-name-part-type="species">voluta</tp:taxon-name-part></tp:taxon-name></italic> sp. n., male holotype (<bold>A–C</bold>) and female paratype (<bold>D–F</bold>). <bold>A, D</bold> Habitus, dorsal <bold>B, E</bold> Habitus, ventral <bold>C, F</bold> Habitus, lateral. Scale bars = 0.20 mm.</p></caption><graphic xmlns:xlink="http://www.w3.org/1999/xlink" xlink:href="zookeys-549-051-g001.jpg" position="float" orientation="portrait" xlink:type="simple" id="oo_71804.jpg"/></fig><fig id="F2" position="float" orientation="portrait"><label>Figure 2.</label><caption><p>
          <italic><tp:taxon-name><tp:taxon-name-part taxon-name-part-type="genus">Chanea</tp:taxon-name-part> <tp:taxon-name-part taxon-name-part-type="species">voluta</tp:taxon-name-part></tp:taxon-name></italic> sp. n., male holotype. <bold>A</bold> Left palp, prolateral <bold>B</bold> Left palp, retrolateral <bold>C</bold> Left palp, apical. Abbrs.: <abbrev xmlns:xlink="http://www.w3.org/1999/xlink" xlink:type="simple">BC<def><p> = base of cymbium</p></def></abbrev>; <abbrev xmlns:xlink="http://www.w3.org/1999/xlink" xlink:type="simple">C<def><p> = conductor</p></def></abbrev>; <abbrev xmlns:xlink="http://www.w3.org/1999/xlink" xlink:type="simple">Cy<def><p> = cymbium</p></def></abbrev>; <abbrev xmlns:xlink="http://www.w3.org/1999/xlink" xlink:type="simple">Cyl<def><p> = cymbial lobe</p></def></abbrev>; <abbrev xmlns:xlink="http://www.w3.org/1999/xlink" xlink:type="simple">E<def><p> = embolus</p></def></abbrev>; <abbrev xmlns:xlink="http://www.w3.org/1999/xlink" xlink:type="simple">PC<def><p> = paracymbium</p></def></abbrev>; <abbrev xmlns:xlink="http://www.w3.org/1999/xlink" xlink:type="simple">SD<def><p> = spermatic duct</p></def></abbrev>; <abbrev xmlns:xlink="http://www.w3.org/1999/xlink" xlink:type="simple">Ti<def><p> = tibia</p></def></abbrev>. Scale bars = 0.05 mm.</p></caption><graphic xmlns:xlink="http://www.w3.org/1999/xlink" xlink:href="zookeys-549-051-g002.jpg" position="float" orientation="portrait" xlink:type="simple" id="oo_71805.jpg"/></fig><fig id="F3" position="float" orientation="portrait"><label>Figure 3.</label><caption><p>
          <italic><tp:taxon-name><tp:taxon-name-part taxon-name-part-type="genus">Chanea</tp:taxon-name-part> <tp:taxon-name-part taxon-name-part-type="species">voluta</tp:taxon-name-part></tp:taxon-name></italic> sp. n., male holotype. <bold>A, B</bold> Palpal bulb, retrolateral <bold>C</bold> Cymbium, apical <bold>D</bold> Cymbium and palpal tibia, dorsal. <bold>A, C–D</bold> lactic acid-treated. Abbrs.: <abbrev xmlns:xlink="http://www.w3.org/1999/xlink" xlink:type="simple">BC<def><p> = base of cymbium</p></def></abbrev>; <abbrev xmlns:xlink="http://www.w3.org/1999/xlink" xlink:type="simple">C<def><p> = conductor</p></def></abbrev>; <abbrev xmlns:xlink="http://www.w3.org/1999/xlink" xlink:type="simple">Cy<def><p> = cymbium</p></def></abbrev>; <abbrev xmlns:xlink="http://www.w3.org/1999/xlink" xlink:type="simple">CyC<def><p> = cymbial conductor</p></def></abbrev>; <abbrev xmlns:xlink="http://www.w3.org/1999/xlink" xlink:type="simple">CyF<def><p> = cymbial fold</p></def></abbrev>; <abbrev xmlns:xlink="http://www.w3.org/1999/xlink" xlink:type="simple">CyFs<def><p> = setae on cymbial fold</p></def></abbrev>; <abbrev xmlns:xlink="http://www.w3.org/1999/xlink" xlink:type="simple">CyG<def><p> = cymbial groove</p></def></abbrev>; <abbrev xmlns:xlink="http://www.w3.org/1999/xlink" xlink:type="simple">Cyl<def><p> = cymbial lobe</p></def></abbrev>; <abbrev xmlns:xlink="http://www.w3.org/1999/xlink" xlink:type="simple">E<def><p> = embolus</p></def></abbrev>; <abbrev xmlns:xlink="http://www.w3.org/1999/xlink" xlink:type="simple">Eap<def><p> = embolar apophysis</p></def></abbrev>; <abbrev xmlns:xlink="http://www.w3.org/1999/xlink" xlink:type="simple">F<def><p> = fundus</p></def></abbrev>; <abbrev xmlns:xlink="http://www.w3.org/1999/xlink" xlink:type="simple">PC<def><p> = paracymbium</p></def></abbrev>; <abbrev xmlns:xlink="http://www.w3.org/1999/xlink" xlink:type="simple">Ti<def><p> = tibia</p></def></abbrev>. Scale bars = 0.05 mm.</p></caption><graphic xmlns:xlink="http://www.w3.org/1999/xlink" xlink:href="zookeys-549-051-g003.jpg" position="float" orientation="portrait" xlink:type="simple" id="oo_71806.jpg"/></fig><fig id="F4" position="float" orientation="portrait"><label>Figure 4.</label><caption><p>
          <italic><tp:taxon-name><tp:taxon-name-part taxon-name-part-type="genus">Chanea</tp:taxon-name-part> <tp:taxon-name-part taxon-name-part-type="species">voluta</tp:taxon-name-part></tp:taxon-name></italic> sp. n., female paratype. <bold>A</bold> Epigynum, ventral <bold>B</bold> Epigynum (another paratype), ventral <bold>C</bold> Cleared vulva (lactic acid-treated), ventral <bold>D</bold> Epigynum, dorsal. Abbrs.: <abbrev xmlns:xlink="http://www.w3.org/1999/xlink" xlink:type="simple">CD<def><p> = copulatory duct</p></def></abbrev>; <abbrev xmlns:xlink="http://www.w3.org/1999/xlink" xlink:type="simple">FD<def><p> = fertilization duct</p></def></abbrev>; <abbrev xmlns:xlink="http://www.w3.org/1999/xlink" xlink:type="simple">S<def><p> = spermathecae</p></def></abbrev>; <abbrev xmlns:xlink="http://www.w3.org/1999/xlink" xlink:type="simple">Sp<def><p> = scape</p></def></abbrev>. Scale bars = 0.05 mm.</p></caption><graphic xmlns:xlink="http://www.w3.org/1999/xlink" xlink:href="zookeys-549-051-g004.jpg" position="float" orientation="portrait" xlink:type="simple" id="oo_71807.jpg"/></fig></tp:treatment-sec><ref-list><ref id="B24"><mixed-citation xmlns:xlink="http://www.w3.org/1999/xlink" xlink:type="simple">
          <person-group><name name-style="western"><surname>Miller</surname><given-names>JA</given-names></name><name name-style="western"><surname>Griswold</surname><given-names>CE</given-names></name><name name-style="western"><surname>Yin</surname><given-names>CM</given-names></name></person-group> (<year>2009</year>) <article-title>The symphytognathoid spiders of the Gaoligongshan, Yunnan, China (<tp:taxon-name><tp:taxon-name-part taxon-name-part-type="order">Araneae</tp:taxon-name-part></tp:taxon-name>, <tp:taxon-name><tp:taxon-name-part taxon-name-part-type="superfamily">Araneoidea</tp:taxon-name-part></tp:taxon-name>): Systematics and diversity of micro-orbweavers.</article-title> <source>ZooKeys</source> <volume>11</volume>: <fpage>9</fpage>–<lpage>195</lpage>. doi: <ext-link xlink:type="simple" ext-link-type="doi" xlink:href="10.3897/zookeys.11.160">10.3897/zookeys.11.160</ext-link></mixed-citation></ref></ref-list></tp:taxon-treatment>
