# Supplementary material for: Mysmenidae, a spider family newly recorded from Tibet (Arachnida, Araneae)
Source: Zookeys. 2016 Jan 5;(549):51–69. doi: 10.3897/zookeys.549.6046 (PMC4727482; doi:10.3897/zookeys.549.6046)
Supplement: XML Treatment for Chanea voluta [file zookeys.549.6046-treatment2.xml]

<!DOCTYPE tp:taxon-treatment
  PUBLIC "-//TaxonX//DTD Taxonomic Treatment Publishing DTD v0 20100105//EN" "tax-treatment-NSO.dtd">
<tp:taxon-treatment xmlns:tp="http://www.plazi.org/taxpub"><tp:treatment-meta><kwd-group><label>Taxon classification</label><kwd><named-content content-type="kingdom">Animalia</named-content></kwd><kwd><named-content content-type="order">Araneae</named-content></kwd><kwd><named-content content-type="family">Mysmenidae</named-content></kwd></kwd-group><mixed-citation publication-type="journal"><person-group><name><surname>Lin</surname><given-names>Yucheng</given-names></name><name><surname>Li</surname><given-names>Shuqiang</given-names></name></person-group><article-title>
          <tp:taxon-name><tp:taxon-name-part taxon-name-part-type="family">Mysmenidae</tp:taxon-name-part></tp:taxon-name>, a spider family newly recorded from Tibet (<tp:taxon-name><tp:taxon-name-part taxon-name-part-type="class">Arachnida</tp:taxon-name-part></tp:taxon-name>, <tp:taxon-name><tp:taxon-name-part taxon-name-part-type="order">Araneae</tp:taxon-name-part></tp:taxon-name>)</article-title><source>Zookeys</source><day>5</day><month>1</month><year>2016</year><volume>2016</volume><issue>549</issue><fpage>51</fpage><lpage>69</lpage><pub-id pub-id-type="doi">10.3897/zookeys.549.6046</pub-id></mixed-citation></tp:treatment-meta><tp:nomenclature><tp:taxon-name>
            <tp:taxon-name-part taxon-name-part-type="genus">Chanea</tp:taxon-name-part>
            <tp:taxon-name-part taxon-name-part-type="species">voluta</tp:taxon-name-part>
            <object-id xmlns:xlink="http://www.w3.org/1999/xlink" content-type="zoobank" xlink:type="simple">http://zoobank.org/52473655-9A0D-46CC-9C8C-81BD373E7384</object-id>
          </tp:taxon-name><tp:taxon-status xmlns:xlink="http://www.w3.org/1999/xlink" xlink:type="simple">sp. n.</tp:taxon-status><xref ref-type="fig" rid="F1">Figs 1</xref><xref ref-type="fig" rid="F2">, 2</xref><xref ref-type="fig" rid="F3">, 3</xref><xref ref-type="fig" rid="F4">, 4</xref><xref ref-type="fig" rid="F10">, 10</xref></tp:nomenclature><tp:treatment-sec sec-type="type material"><title>Type material.</title><p>
            <italic>Holotype</italic>: male (<named-content xmlns:xlink="http://www.w3.org/1999/xlink" content-type="dwc:institutional_code" xlink:type="simple">IZCAS</named-content>), CHINA: Tibet Autonomous Region, Nyingchi Prefecture, Bomi County, the Road of Bomi to Medog, near the village of Baqiong (<named-content xmlns:xlink="http://www.w3.org/1999/xlink" content-type="dwc:verbatimCoordinates" xlink:type="simple">29°52.194'N, 95°43.505'E</named-content>; Elevation: 2880 m), 19 July 2013, L.H. Lin &amp; X.Z. Cao leg. <italic>Paratypes</italic>: 1 male and 9 females (<named-content xmlns:xlink="http://www.w3.org/1999/xlink" content-type="dwc:institutional_code" xlink:type="simple">IZCAS</named-content>), same data as holotype; 1 male and 3 females (<named-content xmlns:xlink="http://www.w3.org/1999/xlink" content-type="dwc:institutional_code" xlink:type="simple">IZCAS</named-content>), Nyingchi County, Bayi Town, Biri Holy Mt., Winding hill roads (<named-content xmlns:xlink="http://www.w3.org/1999/xlink" content-type="dwc:verbatimCoordinates" xlink:type="simple">29°51.334'N, 94°47.941'E</named-content>; Elevation: 2900), 11 July 2013, L.H. Lin leg.; 5 males (<named-content xmlns:xlink="http://www.w3.org/1999/xlink" content-type="dwc:institutional_code" xlink:type="simple">IZCAS</named-content>), Nyingchi Prefecture, the south of Mainling County (<named-content xmlns:xlink="http://www.w3.org/1999/xlink" content-type="dwc:verbatimCoordinates" xlink:type="simple">29°12.316'N, 94°12.649'E</named-content>; Elevation: 3060 m), 13 August 2013, L.H. Lin leg.; 5 females (<named-content xmlns:xlink="http://www.w3.org/1999/xlink" content-type="dwc:institutional_code" xlink:type="simple">IZCAS</named-content>), Nyingchi Perfecture, Bomi County, near Zhamo Town (<named-content xmlns:xlink="http://www.w3.org/1999/xlink" content-type="dwc:verbatimCoordinates" xlink:type="simple">29°50.859'N, 95°45.861'E</named-content>; Elevation: 2800 m), 17 July 2013, L.H. Lin leg.; 2 males (<named-content xmlns:xlink="http://www.w3.org/1999/xlink" content-type="dwc:institutional_code" xlink:type="simple">IZCAS</named-content>), Nyingchi Prefec<!--PageBreak--><!--PageBreak--><!--PageBreak--><!--PageBreak--><!--PageBreak-->ture, 80 km of the road of Bomi to Medog (<named-content xmlns:xlink="http://www.w3.org/1999/xlink" content-type="dwc:verbatimCoordinates" xlink:type="simple">29°39.897'N, 95°29.963'E</named-content>; Elevation: 2,140 m), 10 August 2013, X.Z. Cao leg., all types by manual sampling.</p></tp:treatment-sec><tp:treatment-sec sec-type="Etymology"><title>Etymology.</title><p>The specific name derived from the Latin word “volutus” = coiled, refers to the coiled embolus in male palp and the spiral fertilization duct in female vulva; adjective.</p></tp:treatment-sec><tp:treatment-sec sec-type="Diagnosis"><title>Diagnosis.</title><p>Male distinguished from <italic><tp:taxon-name><tp:taxon-name-part taxon-name-part-type="genus">Chanea</tp:taxon-name-part> <tp:taxon-name-part taxon-name-part-type="species">suukyii</tp:taxon-name-part></tp:taxon-name></italic> Miller, Griswold &amp; Yin, 2009 (see <xref ref-type="bibr" rid="B24">Miller et al. 2009</xref>: figs 49A–C, 50A–C, 51A–B, 52B–C) by the absence of paired macrosetea on the clypeus (Figs <xref ref-type="fig" rid="F1">1A</xref>, <xref ref-type="fig" rid="F1">1C</xref>), the longer paracymbium (Fig. <xref ref-type="fig" rid="F3">3C–D</xref>), the wider palpal bulb (Fig. <xref ref-type="fig" rid="F2">2A–C</xref>) and the variant embolic end (Fig. <xref ref-type="fig" rid="F3">3A–B</xref>), and female by the presence of a long scape (Fig. <xref ref-type="fig" rid="F4">4A–B</xref>), the larger spermatheca (Fig. <xref ref-type="fig" rid="F4">4C–D</xref>), the membranous fertilization ducts encircling around the coiled copulatory ducts (Fig. <xref ref-type="fig" rid="F4">4C–D</xref>).</p></tp:treatment-sec><tp:treatment-sec sec-type="Description"><title>Description.</title><p>
            <bold>Male</bold> (holotype). Somatic characters see Fig. <xref ref-type="fig" rid="F1">1A–C</xref>. Coloration: Prosoma brown centrally, dark marginally. Chelicerae somber. Sternum yellow, with two pair of dark speckles on shoulder and posterior. Opisthosoma black dorsally, yellow ventrally and posteriorly. Legs pale yellow, each tibia and metatarsus yellow proximally, black distally.</p><p>
            <italic>Measurement</italic>: Total length 0.69. Prosoma 0.35 long, 0.36 wide, 0.38 high. Opisthosoma 0.45 long, 0.41 wide, 0.50 high. Clypeus 0.13 high. Sternum 0.25 long, 0.24 wide. Length of legs: I 1.27 (0.44, 0.16, 0.27, 0.19, 0.21); II 1.04 (0.33, 0.14, 0.21, 0.17, 0.19); III 0.80 (0.24, 0.11, 0.14, 0.13, 0.18); IV 0.93 (0.30, 0.12, 0.18, 0.15, 0.18).</p><p>
            <italic>Prosoma</italic>: Carapace near round. Cephalic pars elevated, slope forward and backward. Clypeal margin concave. Ocular area at apex. Eight eyes in two rows. <abbrev xmlns:xlink="http://www.w3.org/1999/xlink" xlink:title="anterior median eye" xlink:type="simple">AME</abbrev> black, others white. <abbrev xmlns:xlink="http://www.w3.org/1999/xlink" xlink:title="anterior median eye" xlink:type="simple">AME</abbrev> smallest, <abbrev xmlns:xlink="http://www.w3.org/1999/xlink" xlink:title="anterior lateral eye" xlink:type="simple">ALE</abbrev> largest. <abbrev xmlns:xlink="http://www.w3.org/1999/xlink" xlink:title="anterior lateral eye" xlink:type="simple">ALE</abbrev>&gt;<abbrev xmlns:xlink="http://www.w3.org/1999/xlink" xlink:title="posterior median eye" xlink:type="simple">PME</abbrev>&gt;<abbrev xmlns:xlink="http://www.w3.org/1999/xlink" xlink:title="posterior lateral eye" xlink:type="simple">PLE</abbrev>&gt;<abbrev xmlns:xlink="http://www.w3.org/1999/xlink" xlink:title="anterior median eye" xlink:type="simple">AME</abbrev>. <abbrev xmlns:xlink="http://www.w3.org/1999/xlink" xlink:title="anterior lateral eye" xlink:type="simple">ALE</abbrev> and <abbrev xmlns:xlink="http://www.w3.org/1999/xlink" xlink:title="posterior lateral eye" xlink:type="simple">PLE</abbrev> contiguous. <abbrev xmlns:xlink="http://www.w3.org/1999/xlink" xlink:title="anterior eye row" xlink:type="simple">ARE</abbrev> precurved, <abbrev xmlns:xlink="http://www.w3.org/1999/xlink" xlink:title="posterior eye row" xlink:type="simple">PRE</abbrev> straight. Chelicerae small, shorter slightly than endites (Fig. <xref ref-type="fig" rid="F1">1C</xref>). Endites with tiny serrula. Labium semiround, fused to sternum. Sternum triangular, plump.</p><p>
            <italic>Legs</italic>: formula: I-II-IV-III. Leg I with a subdistal-ventral sclerotized femoral spot and a prolateral-submesial metatarsal clasping macroseta. Patellae I–IV with a dorsal seta distally. Tibiae I–IV with a dorsal seta proximally. Tibiae I and II with 3 trichobothria, but 4 on tibia III and IV. Metatarsi I–IV with only one trichobothrium.</p><p>
            <italic>Opisthosoma</italic>: globular dorsally, triangular laterally. Spinnerets grey, the anteriors larger than the posteriors. Colulus small, black, finger-shaped. Anal tubercle pale.</p><p>
            <italic>Palp</italic> (Figs <xref ref-type="fig" rid="F2">2A–C</xref>, <xref ref-type="fig" rid="F3">3A–D</xref>): Large, strongly sclerotized. Femur normal. Patella short, with a few setae. Tibia swollen, wider than long, askew cup-shaped, covered with marginal long setae dorsally and ventrally (Figs <xref ref-type="fig" rid="F2">2A–B</xref>, <xref ref-type="fig" rid="F3">3D</xref>). Cymbium large, membranous, envelopes dorsal, retrolateral and ventral face of palpal bulb (Figs <xref ref-type="fig" rid="F2">2A</xref>, <xref ref-type="fig" rid="F3">3C–D</xref>). Base of cymbium broad (Figs <xref ref-type="fig" rid="F2">2A</xref>, <xref ref-type="fig" rid="F3">3C</xref>). Cymbial groove distinct, and rugose (Fig. <xref ref-type="fig" rid="F3">3D</xref>). Paracymbium developed, finger-shaped, with long seta distally (Fig. <xref ref-type="fig" rid="F3">3C–D</xref>). Internal margin of cymbium with an even row of setae on cymbial fold and a small cymbial lobe (Figs <xref ref-type="fig" rid="F2">2C</xref>, <xref ref-type="fig" rid="F3">3C</xref>). Conductor (or tegulum) smooth, compressed, rounded (Fig. <xref ref-type="fig" rid="F2">2B–C</xref>). Embolus very long, coiling into ca. 6 loops, tightly encircles conductor and subtegu<!--PageBreak-->lum (Figs <xref ref-type="fig" rid="F2">2A–C</xref>, <xref ref-type="fig" rid="F3">3A–B</xref>). Embolar end slightly falcate, with tiny embolar apophysis (Fig. <xref ref-type="fig" rid="F3">3A–B</xref>), hidden behind distal cymbial conductor (Fig. <xref ref-type="fig" rid="F2">2A–B</xref>).</p><p>
            <bold>Female</bold> (one of paratypes). Somatic characters see Fig. <xref ref-type="fig" rid="F1">1D–F</xref>. Coloration: Same as in male.</p><p>
            <italic>Measurement</italic>: Total length 0.87. Prosoma 0.31 long, 0.38 wide, 0.36 high. Opisthosoma 0.48 long, 0.52 wide, 0.60 high. Clypeus 0.07 high, distinctly lower than in male. Sternum 0.27 long, 0.25 wide. Length of legs: I 1.40 (0.45, 0.19, 0.29, 0.22, 0.25); II 1.20 (0.39, 0.16, 0.24, 0.19, 0.22); III 0.87 (0.26, 0.12, 0.15, 0.15, 0.19); IV 1.10 (0.36, 0.13, 0.22, 0.18, 0.21).</p><p>
            <italic>Prosoma</italic>: Carapace near pear-shaped. Cephalic pars lower than in male. Eyes pattern, chelicerae, endites and sternum as in male.</p><p>
            <italic>Legs</italic>: Chaetotaxy and number of trichobothria same as in male, except for leg I without metatarsal clasping macroseta. Sclerotized femoral spot present at leg I and II. Leg formula: I-II-IV-III.</p><p>
            <italic>Opisthosoma</italic>: Globose dorsally. Genitalia black. Spinnerets grey, the anteriors larger than the posteriors. Colulus small, black, long finger-shaped.</p><p>
            <italic>Vulva</italic> (Fig. <xref ref-type="fig" rid="F4">4A–D</xref>): Epigynum weakly sclerotized, covered with short setae (Fig. <xref ref-type="fig" rid="F4">4A–B</xref>), with a membranous scape posterior-mesially (Fig. <xref ref-type="fig" rid="F4">4C</xref>). Scape blunt, rugose. Spermathecae small and egg-shaped, strongly sclerotized, set far anterior from epigastric furrow (Fig. <xref ref-type="fig" rid="F4">4B</xref>). Membranous copulatory ducts wrapped long, spiral fertilization ducts (Fig. <xref ref-type="fig" rid="F4">4C–D</xref>).</p></tp:treatment-sec><tp:treatment-sec sec-type="Distribution"><title>Distribution.</title><p>Known only from the type locality (Fig. <xref ref-type="fig" rid="F10">10</xref>).</p></tp:treatment-sec><tp:treatment-sec><!--Section generated to contain objects referenced in tp:taxon-treatment.--><fig id="F1" position="float" orientation="portrait"><label>Figure 1.</label><caption><p>
          <italic><tp:taxon-name><tp:taxon-name-part taxon-name-part-type="genus">Chanea</tp:taxon-name-part> <tp:taxon-name-part taxon-name-part-type="species">voluta</tp:taxon-name-part></tp:taxon-name></italic> sp. n., male holotype (<bold>A–C</bold>) and female paratype (<bold>D–F</bold>). <bold>A, D</bold> Habitus, dorsal <bold>B, E</bold> Habitus, ventral <bold>C, F</bold> Habitus, lateral. Scale bars = 0.20 mm.</p></caption><graphic xmlns:xlink="http://www.w3.org/1999/xlink" xlink:href="zookeys-549-051-g001.jpg" position="float" orientation="portrait" xlink:type="simple" id="oo_71804.jpg"/></fig><fig id="F2" position="float" orientation="portrait"><label>Figure 2.</label><caption><p>
          <italic><tp:taxon-name><tp:taxon-name-part taxon-name-part-type="genus">Chanea</tp:taxon-name-part> <tp:taxon-name-part taxon-name-part-type="species">voluta</tp:taxon-name-part></tp:taxon-name></italic> sp. n., male holotype. <bold>A</bold> Left palp, prolateral <bold>B</bold> Left palp, retrolateral <bold>C</bold> Left palp, apical. Abbrs.: <abbrev xmlns:xlink="http://www.w3.org/1999/xlink" xlink:type="simple">BC<def><p> = base of cymbium</p></def></abbrev>; <abbrev xmlns:xlink="http://www.w3.org/1999/xlink" xlink:type="simple">C<def><p> = conductor</p></def></abbrev>; <abbrev xmlns:xlink="http://www.w3.org/1999/xlink" xlink:type="simple">Cy<def><p> = cymbium</p></def></abbrev>; <abbrev xmlns:xlink="http://www.w3.org/1999/xlink" xlink:type="simple">Cyl<def><p> = cymbial lobe</p></def></abbrev>; <abbrev xmlns:xlink="http://www.w3.org/1999/xlink" xlink:type="simple">E<def><p> = embolus</p></def></abbrev>; <abbrev xmlns:xlink="http://www.w3.org/1999/xlink" xlink:type="simple">PC<def><p> = paracymbium</p></def></abbrev>; <abbrev xmlns:xlink="http://www.w3.org/1999/xlink" xlink:type="simple">SD<def><p> = spermatic duct</p></def></abbrev>; <abbrev xmlns:xlink="http://www.w3.org/1999/xlink" xlink:type="simple">Ti<def><p> = tibia</p></def></abbrev>. Scale bars = 0.05 mm.</p></caption><graphic xmlns:xlink="http://www.w3.org/1999/xlink" xlink:href="zookeys-549-051-g002.jpg" position="float" orientation="portrait" xlink:type="simple" id="oo_71805.jpg"/></fig><fig id="F3" position="float" orientation="portrait"><label>Figure 3.</label><caption><p>
          <italic><tp:taxon-name><tp:taxon-name-part taxon-name-part-type="genus">Chanea</tp:taxon-name-part> <tp:taxon-name-part taxon-name-part-type="species">voluta</tp:taxon-name-part></tp:taxon-name></italic> sp. n., male holotype. <bold>A, B</bold> Palpal bulb, retrolateral <bold>C</bold> Cymbium, apical <bold>D</bold> Cymbium and palpal tibia, dorsal. <bold>A, C–D</bold> lactic acid-treated. Abbrs.: <abbrev xmlns:xlink="http://www.w3.org/1999/xlink" xlink:type="simple">BC<def><p> = base of cymbium</p></def></abbrev>; <abbrev xmlns:xlink="http://www.w3.org/1999/xlink" xlink:type="simple">C<def><p> = conductor</p></def></abbrev>; <abbrev xmlns:xlink="http://www.w3.org/1999/xlink" xlink:type="simple">Cy<def><p> = cymbium</p></def></abbrev>; <abbrev xmlns:xlink="http://www.w3.org/1999/xlink" xlink:type="simple">CyC<def><p> = cymbial conductor</p></def></abbrev>; <abbrev xmlns:xlink="http://www.w3.org/1999/xlink" xlink:type="simple">CyF<def><p> = cymbial fold</p></def></abbrev>; <abbrev xmlns:xlink="http://www.w3.org/1999/xlink" xlink:type="simple">CyFs<def><p> = setae on cymbial fold</p></def></abbrev>; <abbrev xmlns:xlink="http://www.w3.org/1999/xlink" xlink:type="simple">CyG<def><p> = cymbial groove</p></def></abbrev>; <abbrev xmlns:xlink="http://www.w3.org/1999/xlink" xlink:type="simple">Cyl<def><p> = cymbial lobe</p></def></abbrev>; <abbrev xmlns:xlink="http://www.w3.org/1999/xlink" xlink:type="simple">E<def><p> = embolus</p></def></abbrev>; <abbrev xmlns:xlink="http://www.w3.org/1999/xlink" xlink:type="simple">Eap<def><p> = embolar apophysis</p></def></abbrev>; <abbrev xmlns:xlink="http://www.w3.org/1999/xlink" xlink:type="simple">F<def><p> = fundus</p></def></abbrev>; <abbrev xmlns:xlink="http://www.w3.org/1999/xlink" xlink:type="simple">PC<def><p> = paracymbium</p></def></abbrev>; <abbrev xmlns:xlink="http://www.w3.org/1999/xlink" xlink:type="simple">Ti<def><p> = tibia</p></def></abbrev>. Scale bars = 0.05 mm.</p></caption><graphic xmlns:xlink="http://www.w3.org/1999/xlink" xlink:href="zookeys-549-051-g003.jpg" position="float" orientation="portrait" xlink:type="simple" id="oo_71806.jpg"/></fig><fig id="F4" position="float" orientation="portrait"><label>Figure 4.</label><caption><p>
          <italic><tp:taxon-name><tp:taxon-name-part taxon-name-part-type="genus">Chanea</tp:taxon-name-part> <tp:taxon-name-part taxon-name-part-type="species">voluta</tp:taxon-name-part></tp:taxon-name></italic> sp. n., female paratype. <bold>A</bold> Epigynum, ventral <bold>B</bold> Epigynum (another paratype), ventral <bold>C</bold> Cleared vulva (lactic acid-treated), ventral <bold>D</bold> Epigynum, dorsal. Abbrs.: <abbrev xmlns:xlink="http://www.w3.org/1999/xlink" xlink:type="simple">CD<def><p> = copulatory duct</p></def></abbrev>; <abbrev xmlns:xlink="http://www.w3.org/1999/xlink" xlink:type="simple">FD<def><p> = fertilization duct</p></def></abbrev>; <abbrev xmlns:xlink="http://www.w3.org/1999/xlink" xlink:type="simple">S<def><p> = spermathecae</p></def></abbrev>; <abbrev xmlns:xlink="http://www.w3.org/1999/xlink" xlink:type="simple">Sp<def><p> = scape</p></def></abbrev>. Scale bars = 0.05 mm.</p></caption><graphic xmlns:xlink="http://www.w3.org/1999/xlink" xlink:href="zookeys-549-051-g004.jpg" position="float" orientation="portrait" xlink:type="simple" id="oo_71807.jpg"/></fig><fig id="F10" position="float" orientation="portrait"><label>Figure 10.</label><caption><p>Records of two new species of <tp:taxon-name><tp:taxon-name-part taxon-name-part-type="family">Mysmenidae</tp:taxon-name-part></tp:taxon-name> from Tibet, China.</p></caption><graphic xmlns:xlink="http://www.w3.org/1999/xlink" xlink:href="zookeys-549-051-g010.jpg" position="float" orientation="portrait" xlink:type="simple" id="oo_71813.jpg"/></fig></tp:treatment-sec><ref-list><ref id="B24"><mixed-citation xmlns:xlink="http://www.w3.org/1999/xlink" xlink:type="simple">
          <person-group><name name-style="western"><surname>Miller</surname><given-names>JA</given-names></name><name name-style="western"><surname>Griswold</surname><given-names>CE</given-names></name><name name-style="western"><surname>Yin</surname><given-names>CM</given-names></name></person-group> (<year>2009</year>) <article-title>The symphytognathoid spiders of the Gaoligongshan, Yunnan, China (<tp:taxon-name><tp:taxon-name-part taxon-name-part-type="order">Araneae</tp:taxon-name-part></tp:taxon-name>, <tp:taxon-name><tp:taxon-name-part taxon-name-part-type="superfamily">Araneoidea</tp:taxon-name-part></tp:taxon-name>): Systematics and diversity of micro-orbweavers.</article-title> <source>ZooKeys</source> <volume>11</volume>: <fpage>9</fpage>–<lpage>195</lpage>. doi: <ext-link xlink:type="simple" ext-link-type="doi" xlink:href="10.3897/zookeys.11.160">10.3897/zookeys.11.160</ext-link></mixed-citation></ref></ref-list></tp:taxon-treatment>
