# Supplementary material for: Mysmenidae, a spider family newly recorded from Tibet (Arachnida, Araneae)
Source: Zookeys. 2016 Jan 5;(549):51–69. doi: 10.3897/zookeys.549.6046 (PMC4727482; doi:10.3897/zookeys.549.6046)
Supplement: XML Treatment for Mysmena [file zookeys.549.6046-treatment3.xml]

<!DOCTYPE tp:taxon-treatment
  PUBLIC "-//TaxonX//DTD Taxonomic Treatment Publishing DTD v0 20100105//EN" "tax-treatment-NSO.dtd">
<tp:taxon-treatment xmlns:tp="http://www.plazi.org/taxpub"><tp:treatment-meta><kwd-group><label>Taxon classification</label><kwd><named-content content-type="kingdom">Animalia</named-content></kwd><kwd><named-content content-type="order">Araneae</named-content></kwd><kwd><named-content content-type="family">Mysmenidae</named-content></kwd></kwd-group><mixed-citation publication-type="journal"><person-group><name><surname>Lin</surname><given-names>Yucheng</given-names></name><name><surname>Li</surname><given-names>Shuqiang</given-names></name></person-group><article-title>
          <tp:taxon-name><tp:taxon-name-part taxon-name-part-type="family">Mysmenidae</tp:taxon-name-part></tp:taxon-name>, a spider family newly recorded from Tibet (<tp:taxon-name><tp:taxon-name-part taxon-name-part-type="class">Arachnida</tp:taxon-name-part></tp:taxon-name>, <tp:taxon-name><tp:taxon-name-part taxon-name-part-type="order">Araneae</tp:taxon-name-part></tp:taxon-name>)</article-title><source>Zookeys</source><day>5</day><month>1</month><year>2016</year><volume>2016</volume><issue>549</issue><fpage>51</fpage><lpage>69</lpage><pub-id pub-id-type="doi">10.3897/zookeys.549.6046</pub-id></mixed-citation></tp:treatment-meta><tp:nomenclature><label>Genus</label><tp:taxon-name>
            <tp:taxon-name-part taxon-name-part-type="genus">Mysmena</tp:taxon-name-part>
          </tp:taxon-name><tp:taxon-authority>Simon, 1894</tp:taxon-authority><tp:nomenclature-citation-list><tp:nomenclature-citation><tp:taxon-name><tp:taxon-name-part taxon-name-part-type="genus">Mysmena</tp:taxon-name-part></tp:taxon-name><comment><xref ref-type="bibr" rid="B27">Simon 1894</xref>: 558. Type species by original description <italic><tp:taxon-name><tp:taxon-name-part taxon-name-part-type="genus">Theridion</tp:taxon-name-part> <tp:taxon-name-part taxon-name-part-type="species">leucoplagiataum</tp:taxon-name-part></tp:taxon-name></italic> Simon, 1879: 258 (= <italic><tp:taxon-name><tp:taxon-name-part taxon-name-part-type="genus">Mysmena</tp:taxon-name-part> <tp:taxon-name-part taxon-name-part-type="species">leucoplagiata</tp:taxon-name-part></tp:taxon-name></italic> (Simon, 1879)).</comment></tp:nomenclature-citation></tp:nomenclature-citation-list></tp:nomenclature><tp:treatment-sec sec-type="Composition"><title>Composition.</title><p>According to <xref ref-type="bibr" rid="B28">World Spider Catalog (2015)</xref>, 27 described species, plus <italic><tp:taxon-name><tp:taxon-name-part taxon-name-part-type="genus">Mysmena</tp:taxon-name-part> <tp:taxon-name-part taxon-name-part-type="species">lulanga</tp:taxon-name-part></tp:taxon-name></italic> sp. n. described here from Nyingchi Prefecture, Tibet, China.</p></tp:treatment-sec><tp:treatment-sec sec-type="Distribution"><title>Distribution.</title><p>Spain, Southern Europe to Azerbaijan, Saint Helena, Japan, Southwest China, Taiwan, Hainan Island, Vietnam, Oceania, islands of South Pacific, Guyana, Trinidad and Canada.</p></tp:treatment-sec><tp:treatment-sec sec-type="Comments"><title>Comments.</title><p>The genus <italic><tp:taxon-name><tp:taxon-name-part taxon-name-part-type="genus">Mysmena</tp:taxon-name-part></tp:taxon-name></italic> was erected by Simon in 1894 initially as a genus of Theridiiae with the type species <italic><tp:taxon-name><tp:taxon-name-part taxon-name-part-type="genus">Theridion</tp:taxon-name-part> <tp:taxon-name-part taxon-name-part-type="species">leycoplagiatum</tp:taxon-name-part></tp:taxon-name></italic> Simon, 1879; later transferred to <tp:taxon-name><tp:taxon-name-part taxon-name-part-type="family">Symphytognathidae</tp:taxon-name-part></tp:taxon-name> by <xref ref-type="bibr" rid="B7">Forster (1959)</xref>, and then to <tp:taxon-name><tp:taxon-name-part taxon-name-part-type="family">Mysmenidae</tp:taxon-name-part></tp:taxon-name> from <tp:taxon-name><tp:taxon-name-part taxon-name-part-type="family">Symphytognathidae</tp:taxon-name-part></tp:taxon-name> by <xref ref-type="bibr" rid="B8">Forster and Platnick (1977)</xref>. In recent years, research on species description reports of this genus mainly comes from China (<xref ref-type="bibr" rid="B24">Miller et al. 2009</xref>; <xref ref-type="bibr" rid="B15">Lin and Li 2008</xref>, <xref ref-type="bibr" rid="B16">2013a</xref>, <xref ref-type="bibr" rid="B17">2013b</xref>), Japan (<xref ref-type="bibr" rid="B25">Ono 2010</xref>), Queensland (<xref ref-type="bibr" rid="B20">Lopardo and Michalik 2013</xref>) and Canada (<xref ref-type="bibr" rid="B21">Lopardo et al. 2008</xref>). <xref ref-type="bibr" rid="B19">Lopardo and Hormiga (2015)</xref> suggested that <italic><tp:taxon-name><tp:taxon-name-part taxon-name-part-type="genus">Calodipoena</tp:taxon-name-part></tp:taxon-name></italic>, <italic><tp:taxon-name><tp:taxon-name-part taxon-name-part-type="genus">Itapua</tp:taxon-name-part></tp:taxon-name></italic>, <italic><tp:taxon-name><tp:taxon-name-part taxon-name-part-type="genus">Calomyspoena</tp:taxon-name-part></tp:taxon-name></italic>, <italic><tp:taxon-name><tp:taxon-name-part taxon-name-part-type="genus">Tamasesia</tp:taxon-name-part></tp:taxon-name></italic>, and <italic><tp:taxon-name><tp:taxon-name-part taxon-name-part-type="genus">Kekenboschiella</tp:taxon-name-part></tp:taxon-name></italic> are synonymized with <italic><tp:taxon-name><tp:taxon-name-part taxon-name-part-type="genus">Mysmena</tp:taxon-name-part></tp:taxon-name></italic> basing on the results of phylogeny <!--PageBreak-->and evolutionary of the family <tp:taxon-name><tp:taxon-name-part taxon-name-part-type="family">Mysmenidae</tp:taxon-name-part></tp:taxon-name>. Several optimized synapomrophies shared by most of this genus were proposed, include the spermatic duct switchback distally benting at a right angle, the presence of a long ventral scape, the weakly sclerotized fertilization ducts and the vulva with a distinguishable wall (<xref ref-type="bibr" rid="B19">Lopardo and Hormiga 2015</xref>).</p></tp:treatment-sec><ref-list><ref id="B27"><mixed-citation xmlns:xlink="http://www.w3.org/1999/xlink" xlink:type="simple">
          <person-group><name name-style="western"><surname>Simon</surname><given-names>E</given-names></name></person-group> (<year>1894</year>) <article-title>Histoire naturelle des araignées.</article-title> <source>Paris</source> <volume>1</volume>: <fpage>489</fpage>–<lpage>760</lpage>.</mixed-citation></ref><ref id="B28"><mixed-citation xmlns:xlink="http://www.w3.org/1999/xlink" xlink:type="simple">
          <institution xlink:type="simple">World Spider Catalog</institution> (<year>2015</year>) <source>World Spider Catalog</source>. <publisher-name>Natural History Museum Bern</publisher-name>. <ext-link xlink:type="simple" ext-link-type="uri" xlink:href="http://wsc.nmbe.ch">http://wsc.nmbe.ch</ext-link> [version 16.5, <date-in-citation content-type="access-date">accessed on Sptember 25, 2015</date-in-citation>]</mixed-citation></ref><ref id="B7"><mixed-citation xmlns:xlink="http://www.w3.org/1999/xlink" xlink:type="simple">
          <person-group><name name-style="western"><surname>Forster</surname><given-names>RR</given-names></name></person-group> (<year>1959</year>) <article-title>The spiders of the family <tp:taxon-name><tp:taxon-name-part taxon-name-part-type="family">Symphytognathidae</tp:taxon-name-part></tp:taxon-name>.</article-title> <source>Transactions and Proceedings of the Royal Society of New Zealand</source> <volume>86</volume>: <fpage>269</fpage>–<lpage>329</lpage>.</mixed-citation></ref><ref id="B8"><mixed-citation xmlns:xlink="http://www.w3.org/1999/xlink" xlink:type="simple">
          <person-group><name name-style="western"><surname>Forster</surname><given-names>RR</given-names></name><name name-style="western"><surname>Platnick</surname><given-names>NI</given-names></name></person-group> (<year>1977</year>) <article-title>A review of the spider family <tp:taxon-name><tp:taxon-name-part taxon-name-part-type="family">Symphytognathidae</tp:taxon-name-part></tp:taxon-name> (<tp:taxon-name><tp:taxon-name-part taxon-name-part-type="class">Arachnida</tp:taxon-name-part></tp:taxon-name>, <tp:taxon-name><tp:taxon-name-part taxon-name-part-type="order">Araneae</tp:taxon-name-part></tp:taxon-name>).</article-title> <source>American Museum Novitates</source> <volume>2619</volume>: <fpage>1</fpage>–<lpage>29</lpage>.</mixed-citation></ref><ref id="B24"><mixed-citation xmlns:xlink="http://www.w3.org/1999/xlink" xlink:type="simple">
          <person-group><name name-style="western"><surname>Miller</surname><given-names>JA</given-names></name><name name-style="western"><surname>Griswold</surname><given-names>CE</given-names></name><name name-style="western"><surname>Yin</surname><given-names>CM</given-names></name></person-group> (<year>2009</year>) <article-title>The symphytognathoid spiders of the Gaoligongshan, Yunnan, China (<tp:taxon-name><tp:taxon-name-part taxon-name-part-type="order">Araneae</tp:taxon-name-part></tp:taxon-name>, <tp:taxon-name><tp:taxon-name-part taxon-name-part-type="superfamily">Araneoidea</tp:taxon-name-part></tp:taxon-name>): Systematics and diversity of micro-orbweavers.</article-title> <source>ZooKeys</source> <volume>11</volume>: <fpage>9</fpage>–<lpage>195</lpage>. doi: <ext-link xlink:type="simple" ext-link-type="doi" xlink:href="10.3897/zookeys.11.160">10.3897/zookeys.11.160</ext-link></mixed-citation></ref><ref id="B15"><mixed-citation xmlns:xlink="http://www.w3.org/1999/xlink" xlink:type="simple">
          <person-group><name name-style="western"><surname>Lin</surname><given-names>Y</given-names></name><name name-style="western"><surname>Li</surname><given-names>S</given-names></name></person-group> (<year>2008</year>) <article-title>Mysmenid spiders of China (<tp:taxon-name><tp:taxon-name-part taxon-name-part-type="order">Araneae</tp:taxon-name-part></tp:taxon-name>: <tp:taxon-name><tp:taxon-name-part taxon-name-part-type="family">Mysmenidae</tp:taxon-name-part></tp:taxon-name>).</article-title> <source>Annales Zoologici, Warszawa</source> <volume>58</volume>: <fpage>487</fpage>–<lpage>520</lpage>. doi: <ext-link xlink:type="simple" ext-link-type="doi" xlink:href="10.3161/000345408X364337">10.3161/000345408X364337</ext-link></mixed-citation></ref><ref id="B16"><mixed-citation xmlns:xlink="http://www.w3.org/1999/xlink" xlink:type="simple">
          <person-group><name name-style="western"><surname>Lin</surname><given-names>Y</given-names></name><name name-style="western"><surname>Li</surname><given-names>S</given-names></name></person-group> (<year>2013a</year>) <article-title>Five new minute orb-weaving spiders of the family <tp:taxon-name><tp:taxon-name-part taxon-name-part-type="family">Mysmenidae</tp:taxon-name-part></tp:taxon-name> from China (<tp:taxon-name><tp:taxon-name-part taxon-name-part-type="order">Araneae</tp:taxon-name-part></tp:taxon-name>).</article-title> <source>Zootaxa</source> <volume>3670</volume>: <fpage>449</fpage>–<lpage>481</lpage>. doi: <ext-link xlink:type="simple" ext-link-type="doi" xlink:href="10.11646/zootaxa.3670.4.3">10.11646/zootaxa.3670.4.3</ext-link></mixed-citation></ref><ref id="B17"><mixed-citation xmlns:xlink="http://www.w3.org/1999/xlink" xlink:type="simple">
          <person-group><name name-style="western"><surname>Lin</surname><given-names>Y</given-names></name><name name-style="western"><surname>Li</surname><given-names>S</given-names></name></person-group> (<year>2013b</year>) <article-title>Two new species of the genera <italic><tp:taxon-name><tp:taxon-name-part taxon-name-part-type="genus">Mysmena</tp:taxon-name-part></tp:taxon-name></italic> and <italic><tp:taxon-name><tp:taxon-name-part taxon-name-part-type="genus">Trogloneta</tp:taxon-name-part></tp:taxon-name></italic> (<tp:taxon-name><tp:taxon-name-part taxon-name-part-type="family">Mysmenidae</tp:taxon-name-part></tp:taxon-name>, <tp:taxon-name><tp:taxon-name-part taxon-name-part-type="order">Araneae</tp:taxon-name-part></tp:taxon-name>) from southwestern China.</article-title> <source>ZooKeys</source> <volume>303</volume>: <fpage>33</fpage>–<lpage>51</lpage>. doi: <ext-link xlink:type="simple" ext-link-type="doi" xlink:href="10.3897/zookeys.303.4808">10.3897/zookeys.303.4808</ext-link></mixed-citation></ref><ref id="B25"><mixed-citation xmlns:xlink="http://www.w3.org/1999/xlink" xlink:type="simple">
          <person-group><name name-style="western"><surname>Ono</surname><given-names>H</given-names></name></person-group> (<year>2010</year>) <article-title>Two new spiders of the family <tp:taxon-name><tp:taxon-name-part taxon-name-part-type="family">Anapidae</tp:taxon-name-part></tp:taxon-name> and <tp:taxon-name><tp:taxon-name-part taxon-name-part-type="family">Clubionidae</tp:taxon-name-part></tp:taxon-name> (<tp:taxon-name><tp:taxon-name-part taxon-name-part-type="class">Arachnida</tp:taxon-name-part></tp:taxon-name>, <tp:taxon-name><tp:taxon-name-part taxon-name-part-type="order">Araneae</tp:taxon-name-part></tp:taxon-name>) from Japan.</article-title> <source>Bulletin of the National Museum of Nature and Science, Tokyo (A)</source> <volume>36</volume>: <fpage>1</fpage>–<lpage>6</lpage>.</mixed-citation></ref><ref id="B20"><mixed-citation xmlns:xlink="http://www.w3.org/1999/xlink" xlink:type="simple">
          <person-group><name name-style="western"><surname>Lopardo</surname><given-names>L</given-names></name><name name-style="western"><surname>Michalik</surname><given-names>P</given-names></name></person-group> (<year>2013</year>) <article-title>First description of a mysmenid spider species from mainland Australia and new data for <italic><tp:taxon-name><tp:taxon-name-part taxon-name-part-type="genus">Mysmena</tp:taxon-name-part> <tp:taxon-name-part taxon-name-part-type="species">tasmaniae</tp:taxon-name-part></tp:taxon-name></italic> Hickman, 1979 (<tp:taxon-name><tp:taxon-name-part taxon-name-part-type="order">Araneae</tp:taxon-name-part></tp:taxon-name>, <tp:taxon-name><tp:taxon-name-part taxon-name-part-type="family">Mysmenidae</tp:taxon-name-part></tp:taxon-name>).</article-title> <source>Memoirs of the Queensland Museum-Nature</source> <volume>58</volume>: <fpage>381</fpage>–<lpage>396</lpage>.</mixed-citation></ref><ref id="B21"><mixed-citation xmlns:xlink="http://www.w3.org/1999/xlink" xlink:type="simple">
          <person-group><name name-style="western"><surname>Lopardo</surname><given-names>L</given-names></name><name name-style="western"><surname>Dupérré</surname><given-names>N</given-names></name><name name-style="western"><surname>Paquin</surname><given-names>P</given-names></name></person-group> (<year>2008</year>) <article-title>Expanding horizons...the first report of the genus <italic><tp:taxon-name><tp:taxon-name-part taxon-name-part-type="genus">Mysmena</tp:taxon-name-part></tp:taxon-name></italic> (<tp:taxon-name><tp:taxon-name-part taxon-name-part-type="order">Araneae</tp:taxon-name-part></tp:taxon-name>, <tp:taxon-name><tp:taxon-name-part taxon-name-part-type="family">Mysmenidae</tp:taxon-name-part></tp:taxon-name>) from continental North America, with the description of a new species.</article-title> <source>Zootaxa</source> <volume>1718</volume>: <fpage>36</fpage>–<lpage>44</lpage>.</mixed-citation></ref><ref id="B19"><mixed-citation xmlns:xlink="http://www.w3.org/1999/xlink" xlink:type="simple">
          <person-group><name name-style="western"><surname>Lopardo</surname><given-names>L</given-names></name><name name-style="western"><surname>Hormiga</surname><given-names>G</given-names></name></person-group> (<year>2015</year>) <article-title>Out of the twilight zone: phylogeny and evolutionary morphology of the orb‐weaving spider family <tp:taxon-name><tp:taxon-name-part taxon-name-part-type="family">Mysmenidae</tp:taxon-name-part></tp:taxon-name>, with a focus on spinneret spigot morphology in symphytognathoids (<tp:taxon-name><tp:taxon-name-part taxon-name-part-type="order">Araneae</tp:taxon-name-part></tp:taxon-name>, <tp:taxon-name><tp:taxon-name-part taxon-name-part-type="superfamily">Araneoidea</tp:taxon-name-part></tp:taxon-name>).</article-title> <source>Zoological Journal of the Linnean Society</source> <volume>173</volume>(<issue>3</issue>): <fpage>527</fpage>–<lpage>786</lpage>. doi: <ext-link xlink:type="simple" ext-link-type="doi" xlink:href="10.1111/zoj.12199">10.1111/zoj.12199</ext-link></mixed-citation></ref></ref-list></tp:taxon-treatment>
