# Supplementary material for: Mysmenidae, a spider family newly recorded from Tibet (Arachnida, Araneae)
Source: Zookeys. 2016 Jan 5;(549):51–69. doi: 10.3897/zookeys.549.6046 (PMC4727482; doi:10.3897/zookeys.549.6046)
Supplement: XML Treatment for Mysmena lulanga [file zookeys.549.6046-treatment4.xml]

<!DOCTYPE tp:taxon-treatment
  PUBLIC "-//TaxonX//DTD Taxonomic Treatment Publishing DTD v0 20100105//EN" "tax-treatment-NSO.dtd">
<tp:taxon-treatment xmlns:tp="http://www.plazi.org/taxpub"><tp:treatment-meta><kwd-group><label>Taxon classification</label><kwd><named-content content-type="kingdom">Animalia</named-content></kwd><kwd><named-content content-type="order">Araneae</named-content></kwd><kwd><named-content content-type="family">Mysmenidae</named-content></kwd></kwd-group><mixed-citation publication-type="journal"><person-group><name><surname>Lin</surname><given-names>Yucheng</given-names></name><name><surname>Li</surname><given-names>Shuqiang</given-names></name></person-group><article-title>
          <tp:taxon-name><tp:taxon-name-part taxon-name-part-type="family">Mysmenidae</tp:taxon-name-part></tp:taxon-name>, a spider family newly recorded from Tibet (<tp:taxon-name><tp:taxon-name-part taxon-name-part-type="class">Arachnida</tp:taxon-name-part></tp:taxon-name>, <tp:taxon-name><tp:taxon-name-part taxon-name-part-type="order">Araneae</tp:taxon-name-part></tp:taxon-name>)</article-title><source>Zookeys</source><day>5</day><month>1</month><year>2016</year><volume>2016</volume><issue>549</issue><fpage>51</fpage><lpage>69</lpage><pub-id pub-id-type="doi">10.3897/zookeys.549.6046</pub-id></mixed-citation></tp:treatment-meta><tp:nomenclature><tp:taxon-name>
            <tp:taxon-name-part taxon-name-part-type="genus">Mysmena</tp:taxon-name-part>
            <tp:taxon-name-part taxon-name-part-type="species">lulanga</tp:taxon-name-part>
            <object-id xmlns:xlink="http://www.w3.org/1999/xlink" content-type="zoobank" xlink:type="simple">http://zoobank.org/D905C599-A81F-44E7-A7C8-7CD21C4F6277</object-id>
          </tp:taxon-name><tp:taxon-status xmlns:xlink="http://www.w3.org/1999/xlink" xlink:type="simple">sp. n.</tp:taxon-status><xref ref-type="fig" rid="F5">Figs 5</xref><xref ref-type="fig" rid="F6">, 6</xref><xref ref-type="fig" rid="F7">, 7</xref><xref ref-type="fig" rid="F8">, 8</xref><xref ref-type="fig" rid="F9">, 9</xref><xref ref-type="fig" rid="F10">, 10</xref></tp:nomenclature><tp:treatment-sec sec-type="type material"><title>Type material.</title><p>
            <italic>Holotype</italic>: male (<named-content xmlns:xlink="http://www.w3.org/1999/xlink" content-type="dwc:institutional_code" xlink:type="simple">IZCAS</named-content>), CHINA: Tibet Autonomous Region, Nyingchi County, the east of Lulang Town (<named-content xmlns:xlink="http://www.w3.org/1999/xlink" content-type="dwc:verbatimCoordinates" xlink:type="simple">29°41.984'N, 94°43.657'E</named-content>; Elevation: 3480 m), 14 July 2013, L.H. Lin leg. <italic>Paratypes</italic>: 1 male and 7 females (<named-content xmlns:xlink="http://www.w3.org/1999/xlink" content-type="dwc:institutional_code" xlink:type="simple">IZCAS</named-content>), same data as holotype; 1 male and 10 females (<named-content xmlns:xlink="http://www.w3.org/1999/xlink" content-type="dwc:institutional_code" xlink:type="simple">IZCAS</named-content>), Nyingchi County, the east of Lulang Town (<named-content xmlns:xlink="http://www.w3.org/1999/xlink" content-type="dwc:verbatimCoordinates" xlink:type="simple">29°41.449'N, 94°43.605'E</named-content>; Elevation: 3530 m), 14 July 2013, L.H. Lin leg., all types by manual sampling.</p></tp:treatment-sec><tp:treatment-sec sec-type="Etymology"><title>Etymology.</title><p>The specific name derives from the type locality. The epithet is a noun in apposition.</p></tp:treatment-sec><tp:treatment-sec sec-type="Diagnosis"><title>Diagnosis.</title><p>Male distinguished by the cymbial conductor with two distal macrometae (Figs <xref ref-type="fig" rid="F6">6A–B</xref>, <xref ref-type="fig" rid="F7">7C</xref>). Female distinguished from other congeners by the ovate spermatheca and the vulva without membranous copulatory duct or/and fertilization duct (Figs <xref ref-type="fig" rid="F8">8B</xref>, <xref ref-type="fig" rid="F9">9A–B</xref>). Compared with other Chinese <italic><tp:taxon-name><tp:taxon-name-part taxon-name-part-type="genus">Mysmena</tp:taxon-name-part></tp:taxon-name></italic> species, the new species and <italic><tp:taxon-name><tp:taxon-name-part taxon-name-part-type="genus">Mysmena</tp:taxon-name-part> <tp:taxon-name-part taxon-name-part-type="species">baoxingensis</tp:taxon-name-part></tp:taxon-name></italic> Lin &amp; Li, 2013 have the most similar in configuration of palp and inner form of epigynum (see <xref ref-type="bibr" rid="B16">Lin and Li 2013a</xref>: figs 14A–E, 15A–D), but male differs from the latter by the shorter, wider embolus (Figs <xref ref-type="fig" rid="F6">6A–B</xref>, <xref ref-type="fig" rid="F7">7A–B</xref>), the two cymbial distal macrosetae (Figs <xref ref-type="fig" rid="F6">6B</xref>, <xref ref-type="fig" rid="F7">7A</xref>, <xref ref-type="fig" rid="F7">7C</xref>), and female by the near egg-shaped spermatheca (Figs <xref ref-type="fig" rid="F8">8B</xref>, <xref ref-type="fig" rid="F9">9A–B</xref>), the upswept fertilization ducts (Figs <xref ref-type="fig" rid="F8">8B</xref>, <xref ref-type="fig" rid="F9">9B</xref>) and the tapering, non-sclerotized scape (Figs <xref ref-type="fig" rid="F8">8A</xref>, <xref ref-type="fig" rid="F9">9A</xref>). Distinguished from the Vietnamese species <italic><tp:taxon-name><tp:taxon-name-part taxon-name-part-type="genus">Mysmena</tp:taxon-name-part> <tp:taxon-name-part taxon-name-part-type="species">maculosa</tp:taxon-name-part></tp:taxon-name></italic> and <italic><tp:taxon-name><tp:taxon-name-part taxon-name-part-type="genus">Mysmena</tp:taxon-name-part> <tp:taxon-name-part taxon-name-part-type="species">tamdaoensis</tp:taxon-name-part></tp:taxon-name></italic> (Lin &amp; Li, 2014) by the lack of cymbial spur and the female abdomen without posterior projection, or by a simple embolus and the epigynum with a long scape. Further distinguished from other <italic><tp:taxon-name><tp:taxon-name-part taxon-name-part-type="genus">Mysmena</tp:taxon-name-part></tp:taxon-name></italic> species in Sulawesi (<xref ref-type="bibr" rid="B3">Baert 1988</xref>), New Guinea (<xref ref-type="bibr" rid="B1">Baert 1982</xref>, <xref ref-type="bibr" rid="B2">1984</xref>; <xref ref-type="bibr" rid="B7">Forster 1959</xref>), Samoa (<xref ref-type="bibr" rid="B23">Marples 1955</xref>), North America (<xref ref-type="bibr" rid="B21">Lopardo and Dupérré 2008</xref>) and Latin America (e.g. <xref ref-type="bibr" rid="B5">Baert and Maelfait 1983</xref>; <xref ref-type="bibr" rid="B9">Gertsch 1960</xref>; <xref ref-type="bibr" rid="B10">Gertsch and Davis 1936</xref>; <xref ref-type="bibr" rid="B13">Levi 1956</xref>) by the shorter embolus and the lack of membranous copulatory duct (Figs <xref ref-type="fig" rid="F6">6A–B</xref>, <xref ref-type="fig" rid="F9">9B</xref>).</p></tp:treatment-sec><tp:treatment-sec sec-type="Description"><title>Description.</title><p>
            <bold>Male</bold> (holotype). Somatic characters see Fig. <xref ref-type="fig" rid="F5">5A–C</xref>. Coloration: Prosoma darkish, ocular area black. Sternum black, with a pale longitudinal stripe centrally. Opisthosoma black dorsally, with three pair of white speckles, one large centrally and two small marginally, white pigment stripe at the lateral and posterior, black ventrally. Femora of legs pale yellow, other segments pale proximally, darkish distally.</p><fig id="F5" position="float" orientation="portrait"><label>Figure 5.</label><caption><p>
          <italic><tp:taxon-name><tp:taxon-name-part taxon-name-part-type="genus">Mysmena</tp:taxon-name-part> <tp:taxon-name-part taxon-name-part-type="species">lulanga</tp:taxon-name-part></tp:taxon-name></italic> sp. n., male holotype (<bold>A–C</bold>) and female paratype (<bold>D–F</bold>). <bold>A, D</bold> Habitus, dorsal <bold>B, E</bold> Habitus, ventral <bold>C, F</bold> Habitus, lateral. Scale bars = 0.20 mm.</p></caption><graphic xmlns:xlink="http://www.w3.org/1999/xlink" xlink:href="zookeys-549-051-g005.jpg" position="float" orientation="portrait" xlink:type="simple" id="oo_71808.jpg"/></fig><!--PageBreak--><!--PageBreak--><!--PageBreak--><!--PageBreak--><!--PageBreak--><!--PageBreak--><p>
            <italic>Measurement</italic>: Total length 0.71. Prosoma 0.33 long, 0.35 wide, 0.31 high. Opisthosoma 0.45 long, 0.43 wide, 0.50 high. Clypeus 0.09 high. Sternum 0.24 long, 0.25 wide. Length of legs: I 1.18 (0.38, 0.16, 0.24, 0.18, 0.22); II 1.04 (0.32, 0.14, 0.22, 0.16, 0.20); III 0.79 (0.23, 0.12, 0.14, 0.13, 0.17); IV 0.94 (0.29, 0.13, 0.18, 0.15, 0.19).</p><p>
            <italic>Prosoma</italic>: Carapace near round. Cephalic pars elevated, sharply vertical forward and slope backward. Clypeal margin concave. Ocular area at apex. Eight eyes in two rows. <abbrev xmlns:xlink="http://www.w3.org/1999/xlink" xlink:title="anterior median eye" xlink:type="simple">AME</abbrev> black, others white. <abbrev xmlns:xlink="http://www.w3.org/1999/xlink" xlink:title="anterior lateral eye" xlink:type="simple">ALE</abbrev> and <abbrev xmlns:xlink="http://www.w3.org/1999/xlink" xlink:title="posterior lateral eye" xlink:type="simple">PLE</abbrev> contiguous. <abbrev xmlns:xlink="http://www.w3.org/1999/xlink" xlink:title="anterior median eye" xlink:type="simple">AME</abbrev> smallest, <abbrev xmlns:xlink="http://www.w3.org/1999/xlink" xlink:title="anterior lateral eye" xlink:type="simple">ALE</abbrev> equal to <abbrev xmlns:xlink="http://www.w3.org/1999/xlink" xlink:title="posterior median eye" xlink:type="simple">PME</abbrev> in size. <abbrev xmlns:xlink="http://www.w3.org/1999/xlink" xlink:title="anterior lateral eye" xlink:type="simple">ALE</abbrev>=<abbrev xmlns:xlink="http://www.w3.org/1999/xlink" xlink:title="posterior median eye" xlink:type="simple">PME</abbrev>&gt;<abbrev xmlns:xlink="http://www.w3.org/1999/xlink" xlink:title="posterior lateral eye" xlink:type="simple">PLE</abbrev>&gt;<abbrev xmlns:xlink="http://www.w3.org/1999/xlink" xlink:title="anterior median eye" xlink:type="simple">AME</abbrev>. <abbrev xmlns:xlink="http://www.w3.org/1999/xlink" xlink:title="anterior eye row" xlink:type="simple">ARE</abbrev> slightly precurved, <abbrev xmlns:xlink="http://www.w3.org/1999/xlink" xlink:title="posterior eye row" xlink:type="simple">PRE</abbrev> slightly recurved. Chelicerae pale, small, shorter than endites (Fig. <xref ref-type="fig" rid="F5">5C</xref>). Endites with tiny serrula. Labium rectangular, wider than long, fused to sternum. Sternum cordiform, plump.</p><p>
            <italic>Legs</italic>: formula: I-II-IV-III. Leg I with a prolateral-mesial metatarsal clasping macroseta. Sclerotized femoral spot present at leg I and II. Patellae I–IV with a dorsal seta distally. Tibiae I–IV with a dorsal seta proximally. Tibiae I and II with 3 trichobothria, but 4 on tibia III and IV. Metatarsi I–IV with only one trichobothrium.</p><p>
            <italic>Opisthosoma</italic>: Globular dorsally. Spinnerets dark, the anteriors larger than the posteriors. Colulus tiny, black. Anal tubercle darkish.</p><p>
            <italic>Palp</italic> (Figs <xref ref-type="fig" rid="F6">6A–D</xref>, <xref ref-type="fig" rid="F7">7A–C</xref>): Femur long, ca. 3 times as long patella. Patella short, with a few setae. Tibia swollen, cup-shaped, covered with long setae on distal margin ventrally and dorsally (Fig. <xref ref-type="fig" rid="F6">6A–D</xref>). Cymbium membranous, wide, arisen from tibial margin prolaterally (Figs <xref ref-type="fig" rid="F6">6C</xref>, <xref ref-type="fig" rid="F7">7D</xref>). Cymbial groove distinct, rugose (Figs <xref ref-type="fig" rid="F6">6A–B</xref>, <xref ref-type="fig" rid="F7">7C</xref>). Paracymbium small semiround, undevolped (Fig. <xref ref-type="fig" rid="F7">7C</xref>). Distal lobe of cymbium auriform (Fig. <xref ref-type="fig" rid="F7">7C</xref>). Setae on cymbial fold irregular arrange (Figs <xref ref-type="fig" rid="F6">6B</xref>, <xref ref-type="fig" rid="F7">7A</xref>, <xref ref-type="fig" rid="F7">7C</xref>). Cymbial conductor horn-shaped, with two strong cymbial distal marocsetae at apex (Figs <xref ref-type="fig" rid="F6">6B</xref>, <xref ref-type="fig" rid="F7">7A</xref>). Conductor (or tegulum) smooth, globular (Figs <xref ref-type="fig" rid="F6">6B</xref>, <xref ref-type="fig" rid="F7">7A–B</xref>). Spermatic duct visible through subtegulum (Figs <xref ref-type="fig" rid="F6">6A–B</xref>, <xref ref-type="fig" rid="F7">7A–B</xref>). Embolus wide, strongly sclerotized. Embolar end sharp (Fig. <xref ref-type="fig" rid="F7">7A–B</xref>).</p><fig id="F6" position="float" orientation="portrait"><label>Figure 6.</label><caption><p>
          <italic><tp:taxon-name><tp:taxon-name-part taxon-name-part-type="genus">Mysmena</tp:taxon-name-part> <tp:taxon-name-part taxon-name-part-type="species">lulanga</tp:taxon-name-part></tp:taxon-name></italic> sp. n., male holotype. <bold>A</bold> Left palp, ventral <bold>B</bold> Left palp, dorsal <bold>C</bold> Left palp, prolateral <bold>D</bold> Left palp, retrolateral. Abbrs.: <abbrev xmlns:xlink="http://www.w3.org/1999/xlink" xlink:type="simple">C<def><p> = conductor</p></def></abbrev>; <abbrev xmlns:xlink="http://www.w3.org/1999/xlink" xlink:type="simple">Cy<def><p> = cymbium</p></def></abbrev>; <abbrev xmlns:xlink="http://www.w3.org/1999/xlink" xlink:type="simple">CyC<def><p> = cymbial conductor</p></def></abbrev>; <abbrev xmlns:xlink="http://www.w3.org/1999/xlink" xlink:type="simple">CyDs<def><p> = cymbial distal macroseta</p></def></abbrev>; <abbrev xmlns:xlink="http://www.w3.org/1999/xlink" xlink:type="simple">CyFs<def><p> = setae on cymbial fold</p></def></abbrev>; <abbrev xmlns:xlink="http://www.w3.org/1999/xlink" xlink:type="simple">CyG<def><p> = cymbial groove</p></def></abbrev>; <abbrev xmlns:xlink="http://www.w3.org/1999/xlink" xlink:type="simple">E<def><p> = embolus</p></def></abbrev>; <abbrev xmlns:xlink="http://www.w3.org/1999/xlink" xlink:type="simple">PC<def><p> = paracymbium</p></def></abbrev>; <abbrev xmlns:xlink="http://www.w3.org/1999/xlink" xlink:type="simple">SD<def><p> = spermatic duct</p></def></abbrev>; <abbrev xmlns:xlink="http://www.w3.org/1999/xlink" xlink:type="simple">Ti<def><p> = tibia</p></def></abbrev>. Scale bars = 0.10 mm.</p></caption><graphic xmlns:xlink="http://www.w3.org/1999/xlink" xlink:href="zookeys-549-051-g006.jpg" position="float" orientation="portrait" xlink:type="simple" id="oo_71809.jpg"/></fig><fig id="F7" position="float" orientation="portrait"><label>Figure 7.</label><caption><p>
          <italic><tp:taxon-name><tp:taxon-name-part taxon-name-part-type="genus">Mysmena</tp:taxon-name-part> <tp:taxon-name-part taxon-name-part-type="species">lulanga</tp:taxon-name-part></tp:taxon-name></italic> sp. n., male holotype. <bold>A</bold> Left palp, apical <bold>B</bold> Palpal bulb, ventral-apical <bold>C</bold> Cymbium and palpal tibia, prolateral. <bold>A–C</bold> lactic acid-treated. Abbrs.: <abbrev xmlns:xlink="http://www.w3.org/1999/xlink" xlink:type="simple">C<def><p> = conductor</p></def></abbrev>; <abbrev xmlns:xlink="http://www.w3.org/1999/xlink" xlink:type="simple">Cy<def><p> = cymbium</p></def></abbrev>; <abbrev xmlns:xlink="http://www.w3.org/1999/xlink" xlink:type="simple">CyC<def><p> = cymbial conductor</p></def></abbrev>; <abbrev xmlns:xlink="http://www.w3.org/1999/xlink" xlink:type="simple">CyDs<def><p> = cymbial distal macroseta</p></def></abbrev>; <abbrev xmlns:xlink="http://www.w3.org/1999/xlink" xlink:type="simple">CyF<def><p> = cymbial fold</p></def></abbrev>; <abbrev xmlns:xlink="http://www.w3.org/1999/xlink" xlink:type="simple">CyFs<def><p> = setae on cymbial fold</p></def></abbrev>; <abbrev xmlns:xlink="http://www.w3.org/1999/xlink" xlink:type="simple">CyG<def><p> = cymbial groove</p></def></abbrev>; <abbrev xmlns:xlink="http://www.w3.org/1999/xlink" xlink:type="simple">DL<def><p> = distal lobe of cymbium</p></def></abbrev>; <abbrev xmlns:xlink="http://www.w3.org/1999/xlink" xlink:type="simple">E<def><p> = embolus</p></def></abbrev>; <abbrev xmlns:xlink="http://www.w3.org/1999/xlink" xlink:type="simple">PC<def><p> = paracymbium</p></def></abbrev>; <abbrev xmlns:xlink="http://www.w3.org/1999/xlink" xlink:type="simple">SD<def><p> = spermatic duct</p></def></abbrev>; <abbrev xmlns:xlink="http://www.w3.org/1999/xlink" xlink:type="simple">Ti<def><p> = tibia</p></def></abbrev>. Scale bars = 0.05 mm.</p></caption><graphic xmlns:xlink="http://www.w3.org/1999/xlink" xlink:href="zookeys-549-051-g007.jpg" position="float" orientation="portrait" xlink:type="simple" id="oo_71810.jpg"/></fig></tp:treatment-sec><tp:treatment-sec sec-type="Female"><title>Female</title><p>(one of paratypes). Somatic characters see Fig. <xref ref-type="fig" rid="F5">5D–F</xref>. Coloration: Same as in male.</p><p>
            <italic>Measurement</italic>: Total length 0.95. Prosoma 0.38 long, 0.40 wide, 0.35 high. Opisthosoma 0.66 long, 0.60 wide, 0.67 high. Clypeus 0.08 high, slightly lower than in male. Sternum 0.26 long, 0.27 wide. Length of legs: I 1.25 (0.41, 0.17, 0.26, 0.19, 0.22); II 1.10 (0.35, 0.16, 0.22, 0.17, 0.20); III 0.87 (0.26, 0.14, 0.15, 0.14, 0.18); IV 1.04 (0.33, 0.15, 0.21, 0.16, 0.19).</p><p>
            <italic>Prosoma</italic>: Carapace near pear-shaped. Cephalic pars lower than in male. Eyes pattern, chelicerae, endites and sternum as in male.</p><p>
            <italic>Legs</italic>: Chaetotaxy and number of trichobothria same as in male, except for leg I without metatarsal clasping macroseta. Sclerotized femoral spot present at leg I and II. Leg formula: I-II-IV-III.</p><p>
            <italic>Opisthosoma</italic>: Globose dorsally. Spinnerets grey, the anteriors larger than the posteriors. Colulus small, black, tongue-shaped.</p><p>
            <italic>Vulva</italic> (Figs <xref ref-type="fig" rid="F8">8A–B</xref>, <xref ref-type="fig" rid="F9">9A–B</xref>): Epigynum large, weakly sclerotized. Epigynal area covered with short setae (Fig. <xref ref-type="fig" rid="F8">8A</xref>). A long, tapering scape arising from the middle posi<!--PageBreak-->tion between spermathecae, not from epigynal posteromargin mesially (Figs <xref ref-type="fig" rid="F8">8A</xref>, <xref ref-type="fig" rid="F9">9A</xref>). Spermathecae large, strongly sclerotized, near egg-shaped (Figs <xref ref-type="fig" rid="F8">8B</xref>, <xref ref-type="fig" rid="F9">9B</xref>). A translucent, broad anterior genital plate lain beneath spermathecae (Figs <xref ref-type="fig" rid="F8">8B</xref>, <xref ref-type="fig" rid="F9">9B</xref>). Copulatory ducts short, derives from ventral-posterior position of spermathecae ventrally, and connected with anterior corner of genital plate (Figs <xref ref-type="fig" rid="F8">8B</xref>, <xref ref-type="fig" rid="F9">9A–B</xref>). Fertilization ducts short, upswept, connected with dorsal-posterior position of spermathecae (Fig. <xref ref-type="fig" rid="F8">8B</xref>).</p><fig id="F8" position="float" orientation="portrait"><label>Figure 8.</label><caption><p>
          <italic><tp:taxon-name><tp:taxon-name-part taxon-name-part-type="genus">Mysmena</tp:taxon-name-part> <tp:taxon-name-part taxon-name-part-type="species">lulanga</tp:taxon-name-part></tp:taxon-name></italic> sp. n., female paratype. <bold>A</bold> Epigynum, ventral <bold>B</bold> Cleared vulva (lactic acid-treated, omitted scape), dorsal. Abbrs.: <abbrev xmlns:xlink="http://www.w3.org/1999/xlink" xlink:type="simple">CD<def><p> = copulatory duct</p></def></abbrev>; <abbrev xmlns:xlink="http://www.w3.org/1999/xlink" xlink:type="simple">FD<def><p> = fertilization duct</p></def></abbrev>; <abbrev xmlns:xlink="http://www.w3.org/1999/xlink" xlink:type="simple">S<def><p> = spermathecae</p></def></abbrev>; <abbrev xmlns:xlink="http://www.w3.org/1999/xlink" xlink:type="simple">Sp<def><p> = scape</p></def></abbrev>. Scale bars = 0.05 mm.</p></caption><graphic xmlns:xlink="http://www.w3.org/1999/xlink" xlink:href="zookeys-549-051-g008.jpg" position="float" orientation="portrait" xlink:type="simple" id="oo_71811.jpg"/></fig><fig id="F9" position="float" orientation="portrait"><label>Figure 9.</label><caption><p>
          <italic><tp:taxon-name><tp:taxon-name-part taxon-name-part-type="genus">Mysmena</tp:taxon-name-part> <tp:taxon-name-part taxon-name-part-type="species">lulanga</tp:taxon-name-part></tp:taxon-name></italic> sp. n., female paratype. <bold>A</bold> Epigynum (lactic acid-treated), ventral <bold>B</bold> Cleared vulva (lactic acid-treated), dorsal. Abbrs.: <abbrev xmlns:xlink="http://www.w3.org/1999/xlink" xlink:type="simple">CD<def><p> = copulatory duct</p></def></abbrev>; <abbrev xmlns:xlink="http://www.w3.org/1999/xlink" xlink:type="simple">FD<def><p> = fertilization duct</p></def></abbrev>; <abbrev xmlns:xlink="http://www.w3.org/1999/xlink" xlink:type="simple">S<def><p> = spermathecae</p></def></abbrev>; <abbrev xmlns:xlink="http://www.w3.org/1999/xlink" xlink:type="simple">Sp<def><p> = scape</p></def></abbrev>. Scale bars = 0.05 mm.</p></caption><graphic xmlns:xlink="http://www.w3.org/1999/xlink" xlink:href="zookeys-549-051-g009.jpg" position="float" orientation="portrait" xlink:type="simple" id="oo_71812.jpg"/></fig></tp:treatment-sec><tp:treatment-sec sec-type="Distribution"><title>Distribution.</title><p>Known only from the type locality (Fig. <xref ref-type="fig" rid="F10">10</xref>).</p><fig id="F10" position="float" orientation="portrait"><label>Figure 10.</label><caption><p>Records of two new species of <tp:taxon-name><tp:taxon-name-part taxon-name-part-type="family">Mysmenidae</tp:taxon-name-part></tp:taxon-name> from Tibet, China.</p></caption><graphic xmlns:xlink="http://www.w3.org/1999/xlink" xlink:href="zookeys-549-051-g010.jpg" position="float" orientation="portrait" xlink:type="simple" id="oo_71813.jpg"/></fig></tp:treatment-sec><ref-list><ref id="B16"><mixed-citation xmlns:xlink="http://www.w3.org/1999/xlink" xlink:type="simple">
          <person-group><name name-style="western"><surname>Lin</surname><given-names>Y</given-names></name><name name-style="western"><surname>Li</surname><given-names>S</given-names></name></person-group> (<year>2013a</year>) <article-title>Five new minute orb-weaving spiders of the family <tp:taxon-name><tp:taxon-name-part taxon-name-part-type="family">Mysmenidae</tp:taxon-name-part></tp:taxon-name> from China (<tp:taxon-name><tp:taxon-name-part taxon-name-part-type="order">Araneae</tp:taxon-name-part></tp:taxon-name>).</article-title> <source>Zootaxa</source> <volume>3670</volume>: <fpage>449</fpage>–<lpage>481</lpage>. doi: <ext-link xlink:type="simple" ext-link-type="doi" xlink:href="10.11646/zootaxa.3670.4.3">10.11646/zootaxa.3670.4.3</ext-link></mixed-citation></ref><ref id="B3"><mixed-citation xmlns:xlink="http://www.w3.org/1999/xlink" xlink:type="simple">
          <person-group><name name-style="western"><surname>Baert</surname><given-names>LL</given-names></name></person-group> (<year>1988</year>) <article-title>The <tp:taxon-name><tp:taxon-name-part taxon-name-part-type="family">Ochyroceratidae</tp:taxon-name-part></tp:taxon-name> and <tp:taxon-name><tp:taxon-name-part taxon-name-part-type="family">Mysmenidae</tp:taxon-name-part></tp:taxon-name> from Sulawesi (<tp:taxon-name><tp:taxon-name-part taxon-name-part-type="order">Araneae</tp:taxon-name-part></tp:taxon-name>).</article-title> <source>Indo-Malayan Zoology</source> <volume>5</volume>: <fpage>9</fpage>–<lpage>22</lpage>.</mixed-citation></ref><ref id="B1"><mixed-citation xmlns:xlink="http://www.w3.org/1999/xlink" xlink:type="simple">
          <person-group><name name-style="western"><surname>Baert</surname><given-names>LL</given-names></name></person-group> (<year>1982</year>) <article-title>Spiders (<tp:taxon-name><tp:taxon-name-part taxon-name-part-type="order">Araneae</tp:taxon-name-part></tp:taxon-name>) from Papua New Guinea III. <tp:taxon-name><tp:taxon-name-part taxon-name-part-type="family">Mysmenidae</tp:taxon-name-part></tp:taxon-name> (<tp:taxon-name><tp:taxon-name-part taxon-name-part-type="superfamily">Symphytognathoidea</tp:taxon-name-part></tp:taxon-name>).</article-title> <source>Bulletin of the British Arachnological Society</source> <volume>5</volume>: <fpage>303</fpage>–<lpage>308</lpage>.</mixed-citation></ref><ref id="B2"><mixed-citation xmlns:xlink="http://www.w3.org/1999/xlink" xlink:type="simple">
          <person-group><name name-style="western"><surname>Baert</surname><given-names>LL</given-names></name></person-group> (<year>1984</year>) <article-title>Spiders (<tp:taxon-name><tp:taxon-name-part taxon-name-part-type="order">Araneae</tp:taxon-name-part></tp:taxon-name>) from Papua New Guinea IV. <tp:taxon-name><tp:taxon-name-part taxon-name-part-type="family">Ochyroceratidae</tp:taxon-name-part></tp:taxon-name>, <tp:taxon-name><tp:taxon-name-part taxon-name-part-type="family">Telemidae</tp:taxon-name-part></tp:taxon-name>, <tp:taxon-name><tp:taxon-name-part taxon-name-part-type="family">Hadrotarsidae</tp:taxon-name-part></tp:taxon-name> and <tp:taxon-name><tp:taxon-name-part taxon-name-part-type="family">Mysmenidae</tp:taxon-name-part></tp:taxon-name>.</article-title> <source>Indo-Malayan Zoology</source> <volume>2</volume>: <fpage>225</fpage>–<lpage>244</lpage>.</mixed-citation></ref><ref id="B7"><mixed-citation xmlns:xlink="http://www.w3.org/1999/xlink" xlink:type="simple">
          <person-group><name name-style="western"><surname>Forster</surname><given-names>RR</given-names></name></person-group> (<year>1959</year>) <article-title>The spiders of the family <tp:taxon-name><tp:taxon-name-part taxon-name-part-type="family">Symphytognathidae</tp:taxon-name-part></tp:taxon-name>.</article-title> <source>Transactions and Proceedings of the Royal Society of New Zealand</source> <volume>86</volume>: <fpage>269</fpage>–<lpage>329</lpage>.</mixed-citation></ref><ref id="B23"><mixed-citation xmlns:xlink="http://www.w3.org/1999/xlink" xlink:type="simple">
          <person-group><name name-style="western"><surname>Marples</surname><given-names>BJ</given-names></name></person-group> (<year>1955</year>) <article-title>Spiders from western Samoa.</article-title> <source>Journal of the Linnean Society of London, Zoology</source> <volume>42</volume>: <fpage>453</fpage>–<lpage>504</lpage>. doi: <ext-link xlink:type="simple" ext-link-type="doi" xlink:href="10.1111/j.1096-3642.1955.tb02217.x">10.1111/j.1096-3642.1955.tb02217.x</ext-link></mixed-citation></ref><ref id="B21"><mixed-citation xmlns:xlink="http://www.w3.org/1999/xlink" xlink:type="simple">
          <person-group><name name-style="western"><surname>Lopardo</surname><given-names>L</given-names></name><name name-style="western"><surname>Dupérré</surname><given-names>N</given-names></name><name name-style="western"><surname>Paquin</surname><given-names>P</given-names></name></person-group> (<year>2008</year>) <article-title>Expanding horizons...the first report of the genus <italic><tp:taxon-name><tp:taxon-name-part taxon-name-part-type="genus">Mysmena</tp:taxon-name-part></tp:taxon-name></italic> (<tp:taxon-name><tp:taxon-name-part taxon-name-part-type="order">Araneae</tp:taxon-name-part></tp:taxon-name>, <tp:taxon-name><tp:taxon-name-part taxon-name-part-type="family">Mysmenidae</tp:taxon-name-part></tp:taxon-name>) from continental North America, with the description of a new species.</article-title> <source>Zootaxa</source> <volume>1718</volume>: <fpage>36</fpage>–<lpage>44</lpage>.</mixed-citation></ref><ref id="B5"><mixed-citation xmlns:xlink="http://www.w3.org/1999/xlink" xlink:type="simple">
          <person-group><name name-style="western"><surname>Baert</surname><given-names>LL</given-names></name><name name-style="western"><surname>Maelfait</surname><given-names>J-P</given-names></name></person-group> (<year>1983</year>) <article-title>Spiders of the Galápagos Islands. I. <tp:taxon-name><tp:taxon-name-part taxon-name-part-type="family">Mysmenidae</tp:taxon-name-part></tp:taxon-name> (<tp:taxon-name><tp:taxon-name-part taxon-name-part-type="order">Araneae</tp:taxon-name-part></tp:taxon-name>).</article-title> <source>Bulletin of the British Arachnological Society</source> <volume>6</volume>: <fpage>102</fpage>–<lpage>108</lpage>.</mixed-citation></ref><ref id="B9"><mixed-citation xmlns:xlink="http://www.w3.org/1999/xlink" xlink:type="simple">
          <person-group><name name-style="western"><surname>Gertsch</surname><given-names>WJ</given-names></name></person-group> (<year>1960</year>) <article-title>Descriptions of American spiders of the family <tp:taxon-name><tp:taxon-name-part taxon-name-part-type="family">Symphytognathidae</tp:taxon-name-part></tp:taxon-name>.</article-title> <source>American Museum Novitates</source> <volume>1981</volume>: <fpage>1</fpage>–<lpage>40</lpage>.</mixed-citation></ref><ref id="B10"><mixed-citation xmlns:xlink="http://www.w3.org/1999/xlink" xlink:type="simple">
          <person-group><name name-style="western"><surname>Gertsch</surname><given-names>WJ</given-names></name><name name-style="western"><surname>Davis</surname><given-names>LI</given-names></name></person-group> (<year>1936</year>) <article-title>New spiders from Texas.</article-title> <source>American Museum Novitates</source> <volume>881</volume>: <fpage>1</fpage>–<lpage>21</lpage>.</mixed-citation></ref><ref id="B13"><mixed-citation xmlns:xlink="http://www.w3.org/1999/xlink" xlink:type="simple">
          <person-group><name name-style="western"><surname>Levi</surname><given-names>HW</given-names></name></person-group> (<year>1956</year>) <article-title>The spider genus <italic><tp:taxon-name><tp:taxon-name-part taxon-name-part-type="genus">Mysmena</tp:taxon-name-part></tp:taxon-name></italic> in the Americas (<tp:taxon-name><tp:taxon-name-part taxon-name-part-type="order">Araneae</tp:taxon-name-part></tp:taxon-name>, <tp:taxon-name><tp:taxon-name-part taxon-name-part-type="family">Theridiidae</tp:taxon-name-part></tp:taxon-name>).</article-title> <source>American Museum Novitates</source> <volume>1801</volume>: <fpage>1</fpage>–<lpage>13</lpage>.</mixed-citation></ref></ref-list></tp:taxon-treatment>
